# Supplementary material for: High Acceptance of COVID-19 Tracing Technologies in Taiwan: A Nationally Representative Survey Analysis
Source: Int J Environ Res Public Health. 2022 Mar 11;19(6):3323. doi: 10.3390/ijerph19063323 (PMC8954552; doi:10.3390/ijerph19063323)
Supplement: Supplementary file 1 [file ijerph-19-03323-s001.zip]

Archive with 1 entries (1 files):
- ijerph-1590414-supplementary.pdf
